# Supplementary material for: Effects of whole-body cryotherapy on 25-hydroxyvitamin D, irisin, myostatin, and interleukin-6 levels in healthy young men of different fitness levels
Source: Sci Rep. 2020 Apr 10;10:6175. doi: 10.1038/s41598-020-63002-x (PMC7148349; doi:10.1038/s41598-020-63002-x)
Supplement: Supplementary file 1 — Supplementary Information. [file 41598_2020_63002_MOESM1_ESM.xlsx]

## Sheet: Supplementary information 
Effects of whole-body cryotherapy on 25-hydroxyvitamin D, irisin, myostatin, and interleukin-6 levels in healthy young men of different fitness levels
Ewa Śliwicka, Tomasz Cisoń, Anna Straburzyńska-Lupa, Łucja Pilaczyńska-Szcześniak

## Sheet: HPhL_descriptive
HPhL group
Variables	Units	N	Mean	SD	Median	Minimum	Maximum	Q1	Q3	Shapiro-Wilk p-value
Age	[years]	11	21.0909	1.30035	21	19	23	20	22	1
VO2max	[ml/kg/min]	11	49.8609	4.73616	50.3	43.2	58.07	44.6	52.6	0.707449
Body mass_1	[kg]	11	76.1827	5.46669	77.37	63.74	83.2	74	80	0.0796324
Height_1	[cm]	11	180.091	4.67877	180	173	191	177	183	0.0576784
BMI_1	[kg/m2]	11	23.4957	1.5903	23.6081	20.5772	25.5354	22.2163	25.3704	0.515855
fat_1	[%]	11	19.9182	4.49307	20.6	13.8	25.6	14.5	23.6	1
fat_1	[kg]	11	14.6265	3.85831	15.552	8.333	20.448	10.697	17.758	0.942799
lean_1	[%]	11	80.0818	4.49307	79.4	74.4	86.2	76.4	85.5	1
lean_1	[kg]	11	58.2579	4.06966	58.754	52.074	65.942	54.044	60.362	0.431977
Fat free_1	[kg]	11	61.549	4.10436	62.1366	55.4071	69.263	57.368	63.58	0.445001
Body mass_2	[kg]	11	76.3973	5.45458	77.3	63.97	83.9	74.1	80.1	0.078653
BMI_2	[kg/m2]	11	23.5545	1.60964	23.8606	20.5772	25.6097	22.4253	25.3704	0.491851
fat_2	[%]	11	19.5	3.996	20.4	13.8	24.6	14.6	23.4	1
fat_2	[kg]	11	14.3625	3.51649	15.268	8.854	19.889	10.611	16.981	1
lean_2	[%]	11	80.2273	3.99327	78.9	75.4	86.2	76.6	85.4	1
lean_2	[kg]	11	58.7693	4.02909	60.4375	51.817	66.197	55.541	60.868	0.501939
Fat free_2	[kg]	11	62.0474	4.05363	63.5542	55.111	69.473	58.631	64.346	0.521457
25(OH)D_1	[ng/mL]	11	28.2727	5.1979	27	20	36	25	34	1
25(OH)D_2	[ng/mL]	11	28.7273	3.95198	29	22	35	26	33	0.774192
25(OH)D_3	[ng/mL]	11	28.1818	3.99545	28	21	33	24	32	0.581906
25(OH)D_Δ1-2	[ng/mL]	11	-0.454545	2.20743	-1	-3	5	-2	1	0.0222018
25(OH)D_Δ1-3	[ng/mL]	11	0.0909091	2.21154	0	-3	4	-2	2	0.638307
25(OH)D_4	[ng/mL]	11	30.2727	5.9681	30	20	40	26	37	0.732795
25(OH)D_5	[ng/mL]	11	31.2727	4.88039	30	22	38	28	37	0.41459
25(OH)D_6	[ng/mL]	11	30.0909	5.26222	28	21	38	27	34	0.719402
25(OH)D_Δ4-5	[ng/mL]	11	-1	2.23607	0	-5	2	-2	0	0.59784
25(OH)D_Δ4-6	[ng/mL]	11	0.181818	1.94001	0	-3	3	-1	2	0.920318
25(OH)D_Δ1-5	[ng/mL]	11	-3	3	-3	-7	4	-5	-2	0.0570793
25(OH)D_Δ1-6	[ng/mL]	11	-1.81818	2.75021	-2	-6	3	-4	0	0.669255
Irisin_1	[ng/mL]	11	13.1224	3.28105	13.0481	8.04043	18.7477	10.6878	15.2043	0.747391
Irisin_2	[ng/mL]	11	13.5099	3.0094	13.3718	9.17004	18.5548	10.7252	15.3279	0.832991
Irisin_3	[ng/mL]	11	13.7453	3.40368	13.0025	9.28029	20.7987	11.3035	16.7885	0.213929
Irisin_Δ1-2	[ng/mL]	11	-0.387472	1.5046	-0.0468932	-2.87676	2.67817	-1.12961	0.294502	0.247111
IrisinΔ1-3	[ng/mL]	11	-0.622917	2.78908	-1.19791	-5.91203	4.06061	-2.55235	1.66558	0.41986
Irisin_4	[ng/mL]	11	14.3631	5.61186	12.9118	8.58668	29.3554	10.6132	15.874	0.00310192
Irisin_5	[ng/mL]	11	14.1281	5.57278	13.2321	8.8471	26.8272	9.67669	17.5702	0.0784583
Irisin_6	[ng/mL]	11	15.2667	3.39115	14.9046	12.4676	24.3254	12.6434	15.8185	0.00311208
Irisin_Δ4-5	[ng/mL]	11	0.235007	3.38128	1.24935	-7.01189	5.19637	-1.6962	2.52827	0.156241
Irisin_Δ4-6	[ng/mL]	11	-0.903545	4.90841	-1.39457	-7.33257	11.7816	-3.8809	0.641706	0.0082161
Irisin_Δ1-5	[ng/mL]	11	-1.00571	5.4588	-0.800098	-8.07943	8.64225	-6.69373	3.01551	0.638649
Irisin_Δ1-6	[ng/mL]	11	-2.14426	3.45033	-1.90878	-9.12111	2.78512	-4.79902	0.904201	0.262959
Myostatin_1	[ng/mL]	11	34.8184	5.4873	36.0782	26.2338	44.9024	28.9354	37.5414	0.511592
Myostatin_2	[ng/mL]	11	33.6255	4.85804	32.2207	26.1187	40.9167	29.9291	37.2936	1
Myostatin_3	[ng/mL]	11	33.2638	4.78912	32.4366	26.6633	39.8468	28.9354	38.8052	1
Myostatin_Δ1-2	[ng/mL]	11	1.19288	3.48825	1.20766	-3.28528	8.09336	-1.6772	3.98572	0.311933
Myostatin_Δ1-3	[ng/mL]	11	1.55455	3.91698	0.729235	-5.63468	7.14272	-1.26378	5.57988	0.515463
Myostatin_4	[ng/mL]	11	35.4136	5.33448	35.6028	27.7801	46.1156	31.37	38.042	0.280013
Myostatin_5	[ng/mL]	11	34.8776	5.61655	34.2121	27.2694	45.2024	29.5282	38.8052	0.510622
Myostatin_6	[ng/mL]	11	36.2431	5.92348	36.8027	25.4345	46.2024	31.8618	40.9167	0.533666
Myostatin_Δ4-5	[ng/mL]	11	0.536001	3.95209	1.30633	-9.59967	3.89339	-1.74806	3.81984	0.00995153
Myostatin_Δ4-6	[ng/mL]	11	-0.829476	4.43514	0	-10.5997	5.19891	-2.74806	2.42356	0.117212
Myostatin_Δ1-5	[ng/mL]	11	-0.059244	4.44917	0.494068	-7.90884	6.53332	-4.59312	3.12254	0.644755
Myostatin_Δ1-6	[ng/mL]	11	-1.42472	5.22678	0.502989	-10.1276	3.98572	-8.36523	2.79941	0.859628
IL-6_1	[pg/mL]	11	0.962028	0.354647	0.867955	0.499533	1.53678	0.682961	1.31621	0.969605
IL-6_2	[pg/mL]	11	1.2329	0.336119	1.28064	0.80751	1.75735	0.87959	1.47274	1
IL-6_3	[pg/mL]	11	0.885254	0.216233	0.87959	0.533542	1.34467	0.704306	1.00314	0.17012
IL-6_1-2	[pg/mL]	11	-0.270867	0.216115	-0.20634	-0.739978	-0.0498062	-0.307978	-0.106728	0.1373
IL-6_1-3	[pg/mL]	11	0.0767738	0.275732	0.00711517	-0.380057	0.483832	-0.0924972	0.419795	0.879414
IL-6_4	[pg/mL]	11	1.20044	0.672244	1.04583	0.63714	2.88155	0.711421	1.31621	0.0175012
IL-6_5	[pg/mL]	11	1.12472	0.622039	0.960452	0.506085	2.82463	0.803918	1.27931	0.00132121
IL-6_6	[pg/mL]	11	1.14256	0.925437	0.939107	0.624034	3.88479	0.661615	1.06718	7.26209e-07
IL-6_Δ4-5	[pg/mL]	11	0.0757179	0.305473	0.0711517	-0.550428	0.732863	-0.0498062	0.131054	0.150532
IL-6_Δ4-6	[pg/mL]	11	0.057875	0.466133	0.0142303	-1.00324	0.967663	-0.0524217	0.249031	0.0794895
IL-6_Δ1-5	[pg/mL]	11	-0.16269	0.59241	-0.0213455	-1.74322	0.512292	-0.199225	0.113843	0.00324422
IL-6_Δ1-6	[pg/mL]	11	-0.180533	0.913364	-0.0355759	-2.80338	0.583444	-0.163649	0.41268	6.72468e-05
hsCRP_1	[U/L]	11	0.572086	0.718615	0.417892	0.0907206	2.66768	0.135648	0.570816	1.29052e-05
hsCRP_2	[U/L]	11	0.525681	0.61564	0.461719	0.0683171	2.30992	0.162683	0.517305	2.71131e-05
hsCRP_3	[U/L]	11	0.42556	0.353531	0.335282	0.0727946	1.37407	0.180738	0.475222	0.00267962
hsCRP_Δ1-2	[U/L]	11	0.046405	0.133194	0.0139005	-0.124975	0.357762	-0.0270344	0.0604732	0.0556088
hsCRP_Δ1-3	[U/L]	11	0.146525	0.396783	0.0507605	-0.204816	1.29362	-0.0450899	0.116028	3.53609e-05
hsCRP_4	[U/L]	11	1.44701	1.79838	0.477905	0.0911974	5.66609	0.298745	2.32083	0.052791
hsCRP_5	[U/L]	11	1.37632	1.65794	0.494113	0.0990075	5.01743	0.248681	2.1638	0.121221
hsCRP_6	[U/L]	11	1.19614	1.72778	0.334201	0.102915	5.82553	0.319284	1.60376	0.00280621
hsCRP_Δ4-5	[U/L]	11	0.0706867	0.20514	0.0392724	-0.110709	0.648662	-0.0601209	0.0551397	0.000276768
hsCRP_Δ4-6	[U/L]	11	0.250871	0.375378	0.0504082	-0.159439	1.05853	-0.0117174	0.462665	0.150278
hsCRP_Δ1-5	[U/L]	11	-0.804239	1.58134	-0.0738015	-4.44894	0.503887	-0.965533	0.0332609	0.0676286
hsCRP_Δ1-6	[U/L]	11	-0.624055	1.7185	-0.0669562	-5.25705	1.06392	-0.442747	0.0756055	0.00225353
Myoglobin_1	[ng/mL]	11	251.833	154.478	183.401	115.326	662.977	175.01	280.319	0.00351327
Myoglobin_2	[ng/mL]	11	233.095	182.602	154.058	101.889	737.514	142.24	242.302	0.00081433
Myoglobin_3	[ng/mL]	11	278.508	178.796	195.999	128.776	571.558	158.246	524.74	0.92302
Myoglobin_Δ1-2	[ng/mL]	11	18.7384	40.9171	29.3428	-74.5371	67.1743	8.37639	46.0463	0.0780815
Myoglobin_Δ1-3	[ng/mL]	11	-26.6746	126.146	0	-346.533	91.4192	-29.4142	58.7775	0.0129883
Myoglobin_4	[ng/mL]	11	272.881	223.907	214.269	92.9386	910.36	179.205	242.302	0.000135303
Myoglobin_5	[ng/mL]	11	253.322	123.566	238.085	110.846	506.694	162.435	293.018	0.234315
Myoglobin_6	[ng/mL]	11	237.836	134.27	170.817	128.964	562.888	133.263	326.949	0.0321695
Myoglobin_Δ4-5	[ng/mL]	11	19.5591	130.31	-13.5479	-68.4476	403.667	-50.5037	4.21675	2.33974e-06
Myoglobin_Δ4-6	[ng/mL]	11	35.0454	193.733	12.6458	-184.861	562.155	-84.6478	71.4847	0.00158378
Myoglobin_Δ1-5	[ng/mL]	11	-1.48883	90.3134	-16.8522	-115.862	216.502	-49.6099	42.2342	0.0338306
Myoglobin_Δ1-6	[ng/mL]	11	13.9975	83.6035	44.9441	-143.548	109.502	-49.3817	71.3355	0.437506

## Sheet: LPhL_descriptive
LPhL group
Variables	Units	N	Mean	SD	Median	Minimum	Maximum	Q1	Q2	Shapiro-Wilk p-value
Age		11	20.2727	1.00905	20	19	22	20	21	0.753261
VO2max	[ml/kg/min]	11	38.5882	3.0106	39.02	32.7	42.4	37.8	40.6	0.339257
Body mass_1	[kg]	11	74.1145	6.63631	74.6	62.3	83.4	68	80.1	0.613921
Height_1	[cm]	11	182.318	5.09054	182	174	193	178	185.5	0.191202
BMI_1	[kg/m2]	11	22.3374	2.33229	22.5214	18.4015	27.5466	20.8167	23.4819	0.100208
fat_1	[%]	11	20.0909	6.35287	18	14.2	36.7	16.2	21.4	0.0060231
fat_1	[kg]	11	14.5328	5.85068	12.21	8.443	29.621	11.013	16.808	0.00867384
lean_1	[%]	11	79.9091	6.35287	82	63.3	85.8	78.6	83.8	0.0060231
lean_1	[kg]	11	56.5235	4.15023	56.044	51.036	61.996	53.038	60.705	1
Fat free_1	[kg]	11	59.5896	4.41712	59.385	53.795	65.34	55.556	63.807	1
Body mass_2	[kg]	11	74.3082	5.9431	74.8	62.7	83.3	69.97	79.4	0.342527
BMI_2	[kg/m2]	11	22.4087	2.21053	22.5214	18.5196	27.5135	21.2837	23.4814	0.0658669
fat_2	[%]	11	20.3818	6.44233	19	14.4	37.1	16.3	21.5	0.00737718
fat_2	[kg]	11	14.7738	5.85358	12.851	8.645	29.959	11.0863	16.641	0.00744336
lean_2	[%]	11	79.6182	6.44233	81	62.9	85.6	78.5	83.7	0.00737718
lean_2	[kg]	11	56.4588	3.80814	56.0132	50.706	60.922	53.803	60.785	1
Fat free_2	[kg]	11	59.5293	4.05479	59.3417	53.333	64.509	56.38	63.8855	1
25(OH)D_1	[ng/mL]	11	30.4545	5.24144	30	22	39	27	35	0.944767
25(OH)D_2	[ng/mL]	11	31.4545	5.92222	30	22	41	28	37	0.992531
25(OH)D_3	[ng/mL]	11	30.7273	5.40538	30	24	39	25	34	1
25(OH)D_Δ1-2	[ng/mL]	11	-1	1.34164	-1	-3	1	-2	0	1
25(OH)D_Δ1-3	[ng/mL]	11	-0.272727	1.48936	0	-3	2	-2	1	0.522596
25(OH)D_4	[ng/mL]	11	33.2727	5.42385	33	25	41	30	38	1
25(OH)D_5	[ng/mL]	11	32.7273	4.98179	33	25	42	29	35	0.473148
25(OH)D_6	[ng/mL]	11	31.4545	5.48386	31	23	39	29	36	1
25(OH)D_Δ4-5	[ng/mL]	11	0.545455	1.63485	0	-2	3	-1	2	1
25(OH)D_Δ4-6	[ng/mL]	11	1.81818	1.72152	2	-2	4	1	3	0.108633
25(OH)D_Δ1-5	[ng/mL]	11	-2.27273	2.49363	-3	-7	1	-4	0	0.420776
25(OH)D_Δ1-6	[ng/mL]	11	-1	2.93258	-1	-8	4	-2	0	0.0405828
Irisin_1	[ng/mL]	11	16.1343	4.26465	15.0175	10.8629	25.5957	12.9118	17.9878	0.108261
Irisin_2	[ng/mL]	11	15.5545	2.8372	16.304	11.2053	21.7141	13.2567	16.9928	0.13706
Irisin_3	[ng/mL]	11	15.1811	2.7908	15.6836	9.41996	19.4894	13.1542	17.8026	0.221222
Irisin_Δ1-2	[ng/mL]	11	0.579735	2.29362	0.453304	-4.2164	4.01175	-0.342431	1.68378	0.197366
IrisinΔ1-3	[ng/mL]	11	0.953179	3.51315	0.746459	-5.67659	6.17359	-0.952598	3.49181	0.433478
Irisin_4	[ng/mL]	11	14.0669	3.13447	14.1421	8.45936	17.8487	11.709	17.7108	0.597609
Irisin_5	[ng/mL]	11	15.345	4.48198	15.2831	7.80376	22.0569	11.8307	19.5398	0.818663
Irisin_6	[ng/mL]	11	16.3129	4.63974	16.9489	7.35111	23.1181	12.4588	19.8454	0.370727
Irisin_Δ4-5	[ng/mL]	11	-1.27813	2.03598	-1.141	-4.2082	1.32973	-3.65798	0.655601	1
Irisin_Δ4-6	[ng/mL]	11	-2.24608	3.09704	-1.78989	-7.06019	2.00144	-5.26938	0.761841	1
Irisin_Δ1-5	[ng/mL]	11	0.789267	3.96177	2.32793	-7.03942	5.80158	-1.55208	3.01246	0.314488
Irisin_Δ1-6	[ng/mL]	11	-0.178684	5.19595	0.775898	-8.98257	5.8006	-4.32438	4.63352	0.791789
Myostatin_1	[ng/mL]	11	30.762	4.0933	30.4031	23.7251	37.7909	27.6954	34.1951	0.737358
Myostatin_2	[ng/mL]	11	29.6254	3.74106	29.2423	23.5424	35.6028	27.6954	33.76	0.955797
Myostatin_3	[ng/mL]	11	29.6867	4.59562	28.7912	23.7251	37.7909	25.632	32.6195	0.646379
Myostatin_Δ1-2	[ng/mL]	11	1.13659	3.38324	1.84277	-4.62244	6.49968	-1.07813	3.12254	0.774252
Myostatin_Δ1-3	[ng/mL]	11	1.07532	2.49295	0.469395	-3.7647	5.51461	-0.184098	2.33329	0.357595
Myostatin_4	[ng/mL]	11	29.3279	4.25942	29.2423	22.8255	36.4291	25.4345	32.6538	0.854598
Myostatin_5	[ng/mL]	11	28.7169	2.83779	28.5685	24.4701	33.0922	26.6431	31.1232	1
Myostatin_6	[ng/mL]	11	31.3134	3.71916	30.167	26.4376	37.3089	28.3475	34.4403	0.991836
Myostatin_Δ4-5	[ng/mL]	11	0.611001	3.0995	0.189886	-3.37728	7.86066	-2	2.27468	0.0551449
Myostatin_Δ4-6	[ng/mL]	11	-1.98544	3.66794	-1.78644	-8.06666	3.80959	-3.68755	-0.938819	0.876659
Myostatin_Δ1-5	[ng/mL]	11	2.04511	3.80395	2.51054	-4.27201	7.86179	1.11387	3.17767	0.870078
Myostatin_Δ1-6	[ng/mL]	11	-0.551332	3.5902	-0.873406	-8.96139	4.02807	-2.00539	2.59917	0.0539615
IL-6_1	[pg/mL]	11	1.2892	1.13285	0.964775	0.453664	4.536	0.66873	1.47635	7.96335e-05
IL-6_2	[pg/mL]	11	1.12616	0.460595	1.12859	0.479875	2.19138	0.775458	1.40381	0.0645839
IL-6_3	[pg/mL]	11	0.836722	0.291619	0.748536	0.447111	1.40381	0.711421	0.971328	0.353535
IL-6_1-2	[pg/mL]	11	0.163034	1.21496	-0.0589744	-1.52265	3.43362	-0.288319	0.341204	0.0023792
IL-6_1-3	[pg/mL]	11	0.452476	0.977484	0.0725428	-0.294872	3.22394	0.0213455	0.775554	0.000182455
IL-6_4	[pg/mL]	11	1.2081	0.564944	0.912354	0.4209	2.12734	0.800958	1.76421	0.952945
IL-6_5	[pg/mL]	11	1.18787	0.493398	1.46278	0.56506	1.83629	0.643692	1.57418	1
IL-6_6	[pg/mL]	11	1.30599	0.623927	1.10987	0.650245	2.43914	0.794405	1.90837	0.548511
IL-6_Δ4-5	[pg/mL]	11	0.0202282	0.371985	-0.00655271	-0.747009	0.597674	-0.222792	0.301425	0.222871
IL-6_Δ4-6	[pg/mL]	11	-0.0978919	0.549066	-0.0786326	-0.963249	1.01747	-0.517664	0.156534	0.253332
IL-6_Δ1-5	[pg/mL]	11	0.101329	1.10327	-0.111396	-0.871511	3.07322	-0.642166	0.399716	0.00232314
IL-6_Δ1-6	[pg/mL]	11	-0.0167909	0.906891	0.0142303	-1.22536	2.09687	-0.825642	0.305952	0.0580107
hsCRP_1	[U/L]	11	0.369065	0.274072	0.31706	0.101937	1.05253	0.16564	0.4327	0.0185335
hsCRP_2	[U/L]	11	0.346281	0.256359	0.193207	0.128899	0.949525	0.171541	0.503673	0.050508
hsCRP_3	[U/L]	11	0.305989	0.231989	0.216896	0.0907206	0.881491	0.147959	0.384332	0.0205719
hsCRP_Δ1-2	[U/L]	11	0.0227838	0.0849656	-0.00618392	-0.0709727	0.241939	-0.023582	0.0414772	0.0086339
hsCRP_Δ1-3	[U/L]	11	0.0630757	0.189254	0.013845	-0.259042	0.503977	0.00789021	0.0867455	0.0583582
hsCRP_4	[U/L]	11	0.680109	0.685322	0.524047	0.159743	2.05763	0.177445	0.960201	0.275816
hsCRP_5	[U/L]	11	0.793326	0.746868	0.475591	0.134228	2.27903	0.185323	1.31974	0.299059
hsCRP_6	[U/L]	11	0.663653	0.576848	0.49643	0.131148	1.66212	0.147959	1.23749	0.71242
hsCRP_Δ4-5	[U/L]	11	-0.113217	0.213124	-0.00787772	-0.558746	0.0859012	-0.297916	0.0432167	0.197884
hsCRP_Δ4-6	[U/L]	11	0.0164556	0.372427	0.0392956	-0.878349	0.64264	-0.10321	0.0715142	0.0365187
hsCRP_Δ1-5	[U/L]	11	-0.424261	0.611841	-0.119709	-1.69739	0.232895	-0.765734	0.0157742	0.206279
hsCRP_Δ1-6	[U/L]	11	-0.294588	0.473885	-0.079488	-1.13555	0.300567	-0.60959	0.00980942	0.624747
Myoglobin_1	[ng/mL]	11	236.456	131.998	207.844	23.2975	523.956	160.211	282.143	0.132489
Myoglobin_2	[ng/mL]	11	215.783	93.2351	227.816	39.3566	395.102	191.719	250.426	0.381855
Myoglobin_3	[ng/mL]	11	179.983	73.845	178.207	75.0547	331.198	124.291	191.798	0.237009
Myoglobin_Δ1-2	[ng/mL]	11	20.6727	110.17	-11	-90.2151	315.347	-19.9728	22.6249	0.00297947
Myoglobin_Δ1-3	[ng/mL]	11	56.473	123.766	34.1382	-74.1156	332.158	-31.5074	108.044	0.103413
Myoglobin_4	[ng/mL]	11	214.08	191.965	169.206	23.6559	750.718	119.808	236.856	0.000440041
Myoglobin_5	[ng/mL]	11	202.725	166.69	175.01	21.5421	654.239	151.222	229.656	0.00188724
Myoglobin_6	[ng/mL]	11	183.555	119.804	146.73	39.3566	390.831	75.0547	277.608	0.714029
Myoglobin_Δ4-5	[ng/mL]	11	11.3549	34.2648	4.49662	-31.4144	96.4785	-13.4943	31.2005	0.0199991
Myoglobin_Δ4-6	[ng/mL]	11	30.5251	138.961	17.8375	-217.532	359.886	-38.0012	89.6531	0.045311
Myoglobin_Δ1-5	[ng/mL]	11	33.7311	164.457	-2.69606	-271.945	348.945	-40.5229	85.7753	0.39094
Myoglobin_Δ1-6	[ng/mL]	11	52.9013	137.534	8.40553	-118.263	336.357	-16.0591	130.189	0.224336
